# Supplementary material for: Silver-catalyzed direct conversion of epoxides into cyclopropanes using N-triftosylhydrazones
Source: Nat Commun. 2024 Mar 2;15:1951. doi: 10.1038/s41467-024-46188-w (PMC10908805; doi:10.1038/s41467-024-46188-w)
Supplement: Supplementary file 4 — Supplementary Data 1 [file 41467_2024_46188_MOESM4_ESM.xlsx]

## Sheet: Sheet1
2a'
Zero-point correction= 0.119971 (Hartree/Particle)
Thermal correction to Energy= 0.130801
Thermal correction to Enthalpy= 0.131745
Thermal correction to Gibbs Free Energy= 0.081445
Sum of electronic and zero-point Energies= -716.759430
Sum of electronic and thermal Energies= -716.748600
Sum of electronic and thermal Enthalpies= -716.747656
Sum of electronic and thermal Free Energies= -716.797956
C -0.69989900 0.44844300 -0.00002900
N -1.14659100 1.67373300 -0.00010500
N -1.49645200 2.76018800 -0.00016700
C 0.74375500 0.18300900 -0.00002400
C 1.22263900 -1.13924600 -0.00016300
C 1.67221500 1.23904900 0.00012100
C 2.59317200 -1.38838700 -0.00013900
C 3.03892900 0.97817700 0.00013900
H 1.32804100 2.26827400 0.00023100
C 3.50949200 -0.33649100 0.00001600
H 2.94300900 -2.41593500 -0.00026400
H 4.57568200 -0.53732500 0.00002300
C -1.74934600 -0.61622200 0.00005100
F -2.98638400 -0.08140100 0.00007000
F -1.65141000 -1.42588300 -1.08153100
F -1.65129800 -1.42580700 1.08169800
H 3.73805400 1.80842600 0.00027300
H 0.53258800 -1.97306300 -0.00031400
Int1'
Zero-point correction= 0.227290 (Hartree/Particle)
Thermal correction to Energy= 0.269072
Thermal correction to Enthalpy= 0.270017
Thermal correction to Gibbs Free Energy= 0.139386
Sum of electronic and zero-point Energies= -1681.098429
Sum of electronic and thermal Energies= -1681.056647
Sum of electronic and thermal Enthalpies= -1681.055702
Sum of electronic and thermal Free Energies= -1681.186333
Ag -0.67853400 -0.91203000 -1.11523800
N 0.19010900 1.36581400 -1.02067400
N 1.24435100 1.53416700 -0.16701300
N -0.73479600 -0.71741500 1.55204900
N -0.00881300 0.43459500 1.70335000
N 1.44891400 -1.42672300 -0.42179800
N 1.96327700 -0.75225400 0.65106500
B 1.39507700 0.62009400 1.07546100
C 0.33156500 2.27185100 -1.97791000
C 1.47525200 3.05891300 -1.77524600
C 2.02456400 2.54590900 -0.60688600
C -1.88287900 -0.51029400 2.18753000
C -1.94365700 0.77408300 2.75221000
C -0.72273900 1.33871900 2.40901900
C 2.13536700 -2.55538200 -0.53448100
C 3.12041100 -2.64981000 0.45928200
C 2.96930300 -1.47834300 1.18990100
H 2.13316500 1.13234000 1.85068200
Br -3.20910200 -1.87732600 2.27723700
Br -3.34982100 1.56186800 3.76627600
Br -0.07617100 3.08793200 2.79179600
Br 2.11875200 4.50454200 -2.83485900
Br -0.93337200 2.38263800 -3.40155500
Br 3.60576700 3.11421000 0.28403000
Br 3.98033500 -0.92534100 2.70301100
Br 4.38238600 -4.04775900 0.73661400
Br 1.72679800 -3.80269400 -1.91447600
C -2.77042300 -1.36726700 -2.03787400
N -2.68863900 -0.88775300 -3.30890300
N -2.58791900 -0.42597900 -4.33013800
C -3.78355900 -0.61939600 -1.19741100
C -5.05497700 -1.15520900 -0.95090300
C -3.44852200 0.63471700 -0.66651400
C -5.96225600 -0.45602600 -0.15566000
C -4.36683200 1.33623600 0.11170500
H -2.46713500 1.05911700 -0.84741200
C -5.62293800 0.78911500 0.37603700
H -6.93955100 -0.88514000 0.04036500
H -6.33299700 1.32989600 0.99332100
C -2.77378700 -2.88564100 -2.06640000
F -1.75735000 -3.35395500 -2.82611600
F -2.64267200 -3.37448700 -0.82353300
F -3.90831400 -3.41535900 -2.58836900
H -4.09088700 2.30063100 0.52417900
H -5.33554900 -2.11438500 -1.36666400
TS1'
Zero-point correction= 0.225044 (Hartree/Particle)
Thermal correction to Energy= 0.266922
Thermal correction to Enthalpy= 0.267866
Thermal correction to Gibbs Free Energy= 0.136584
Sum of electronic and zero-point Energies= -1681.084167
Sum of electronic and thermal Energies= -1681.042289
Sum of electronic and thermal Enthalpies= -1681.041345
Sum of electronic and thermal Free Energies= -1681.172627
Ag 0.54065900 -1.11886400 1.05723600
N 0.07558100 1.57171000 0.75114200
N -1.05384000 1.63835300 -0.01610500
N 0.78516900 -0.79934000 -1.61604700
N 0.18282700 0.41293300 -1.81665400
N -1.54516500 -1.23671000 0.29968000
N -1.93665200 -0.56885900 -0.82880500
B -1.22238500 0.73423100 -1.26249200
C -0.12219500 2.40486400 1.76370100
C -1.37954300 3.02731600 1.69283700
C -1.93749100 2.49843600 0.53669800
C 1.99366700 -0.69924700 -2.15646300
C 2.21536400 0.57219900 -2.71088300
C 1.02801000 1.24685400 -2.46190800
C -2.39271600 -2.24668600 0.46626400
C -3.36185900 -2.26237700 -0.54539900
C -3.02863100 -1.17517000 -1.34428800
H -1.88237000 1.29144300 -2.07919700
Br 3.20570200 -2.17278000 -2.11738900
Br 3.76379800 1.22369400 -3.60764100
Br 0.57891000 3.04790500 -2.88247200
Br -2.14060200 4.30932100 2.87894700
Br 1.22959400 2.66447000 3.09202900
Br -3.65618900 2.83812800 -0.20690600
Br -3.92307400 -0.58290900 -2.91266300
Br -4.80812900 -3.47857200 -0.76866400
Br -2.19648500 -3.44794400 1.92894100
C 2.48473100 -1.54169900 1.89544800
N 2.36593400 -0.99054900 3.58182900
N 2.15655400 -0.29930500 4.42422300
C 3.63511500 -0.81484000 1.34220500
C 4.96001600 -1.30449300 1.36388100
C 3.37662000 0.42071400 0.70889700
C 5.97790500 -0.59326500 0.74010900
C 4.40333900 1.13719700 0.10649000
H 2.36287500 0.80365400 0.67928000
C 5.70396100 0.62787700 0.11457600
H 6.98930600 -0.98543900 0.74672600
H 6.50496100 1.18024000 -0.36646700
C 2.61553600 -3.02608100 2.19350600
F 1.52631500 -3.49102600 2.84581300
F 2.70952000 -3.67213900 1.01661800
F 3.67890800 -3.39092600 2.95271500
H 4.18720900 2.08006000 -0.38319000
H 5.18902600 -2.24090000 1.85368400
Int1
Zero-point correction= 0.217723 (Hartree/Particle)
Thermal correction to Energy= 0.257485
Thermal correction to Enthalpy= 0.258429
Thermal correction to Gibbs Free Energy= 0.130592
Sum of electronic and zero-point Energies= -1571.586622
Sum of electronic and thermal Energies= -1571.546860
Sum of electronic and thermal Enthalpies= -1571.545916
Sum of electronic and thermal Free Energies= -1571.673754
Ag -0.49111300 -1.12297700 -1.18109100
N -0.20682000 1.59345000 -0.60460100
N 0.88719800 1.65095100 0.21074900
N -0.81588100 -1.07653000 1.49856400
N -0.34425800 0.16745800 1.81674000
N 1.57420100 -1.13146100 -0.37587500
N 1.87713700 -0.56305400 0.83411700
B 1.05978300 0.64024500 1.37256700
C 0.01880700 2.45594700 -1.58536400
C 1.26283900 3.09409800 -1.44300400
C 1.78074400 2.53870400 -0.28056700
C -2.06956600 -1.11434700 1.93058400
C -2.45145400 0.09538100 2.53457900
C -1.31100400 0.88307600 2.43290400
C 2.52078100 -2.03037000 -0.62931400
C 3.46606500 -2.07083500 0.40350700
C 3.01279100 -1.11949500 1.30949900
H 1.64799600 1.14675900 2.27357000
Br -3.14216300 -2.66948800 1.65087300
Br -4.12139300 0.55193700 3.32614500
Br -1.06086500 2.68165800 2.99912900
Br 2.05487700 4.41875300 -2.56010100
Br -1.27302400 2.70198600 -2.97527600
Br 3.46624300 2.86987800 0.53933400
Br 3.81548700 -0.63412300 2.96142700
Br 5.01867300 -3.16269400 0.53303900
Br 2.47810100 -3.06853100 -2.22372000
C -2.41201400 -1.41935300 -1.92335600
C -3.54725300 -0.68162700 -1.54365900
C -4.89923600 -1.03971700 -1.86918400
C -3.33262600 0.48931500 -0.74627900
C -5.95156600 -0.27784400 -1.40700700
C -4.39693300 1.24939000 -0.29835100
H -2.31441700 0.77643600 -0.51187200
C -5.70284900 0.86420600 -0.62357200
H -6.97199200 -0.55538400 -1.64564100
H -6.54009200 1.45665100 -0.26786700
C -2.63105300 -2.65140900 -2.77377200
F -1.46930600 -3.24471800 -3.12136000
F -3.35695200 -3.58016000 -2.10538000
F -3.27549500 -2.36022200 -3.92866300
H -4.22187000 2.13311800 0.30383200
H -5.09809100 -1.91753700 -2.46842300
Int1+1a
Zero-point correction= 0.387382 (Hartree/Particle)
Thermal correction to Energy= 0.436993
Thermal correction to Enthalpy= 0.437937
Thermal correction to Gibbs Free Energy= 0.289034
Sum of electronic and zero-point Energies= -1995.647026
Sum of electronic and thermal Energies= -1995.597415
Sum of electronic and thermal Enthalpies= -1995.596471
Sum of electronic and thermal Free Energies= -1995.745374
Ag 0.08363300 0.88906100 0.95065900
N -0.18678100 -1.89800500 0.13549400
N 0.53054500 -1.97435200 -1.02774200
N 0.17826300 0.51813500 -2.14791800
N 1.44785800 0.25768200 -1.70643500
N 2.01576400 -0.10090200 1.12410700
N 2.49047700 -1.00125000 0.21256800
B 1.82795700 -1.16079200 -1.18124000
C -1.32231200 -2.54166500 -0.09152900
C -1.38708600 -3.03556600 -1.40708000
C -0.17779600 -2.64528000 -1.96360000
C 0.18620300 1.78082400 -2.54749000
C 1.44704400 2.38044600 -2.37783300
C 2.22223300 1.36002000 -1.84720800
C 2.81647700 -0.15451600 2.18264800
C 3.83555200 -1.09661500 1.99059700
C 3.58355900 -1.60796700 0.72359500
H 2.59301000 -1.70057600 -1.91834800
Br -1.39068400 2.59558900 -3.26112300
Br 1.97508600 4.17182600 -2.76017500
Br 4.06714900 1.40804700 -1.37328700
Br -2.80660300 -3.99920300 -2.23891300
Br -2.67429600 -2.63787100 1.25410100
Br 0.44646400 -2.93021800 -3.73905900
Br 4.57950100 -2.93523500 -0.20031100
Br 5.24689400 -1.55840900 3.17991400
Br 2.50581300 0.95814400 3.69436600
C -1.63104500 2.10204200 0.85342800
C -2.77879100 1.80650400 0.04339200
C -3.83455900 2.71639800 -0.24297000
C -2.81476000 0.53030100 -0.57144400
C -4.85003100 2.35770400 -1.11647600
C -3.83914100 0.17101200 -1.43276200
H -1.99899500 -0.15080700 -0.37994200
C -4.85511900 1.08801400 -1.71125900
H -5.64301300 3.06309600 -1.34019500
H -5.65436800 0.81884600 -2.39478000
C -1.37147000 3.53757600 1.23841800
F -0.39265500 3.65528900 2.16408200
F -0.95518300 4.18414100 0.12518500
F -2.42737300 4.23919000 1.74200100
H -3.84094200 -0.81052000 -1.89342800
H -3.84257200 3.70172100 0.20087400
C -6.31902300 -0.72525000 0.93627500
C -6.44821600 -2.06855300 1.28785100
C -5.88794600 -2.52201200 2.48460900
C -5.20441300 -1.63387000 3.31564600
C -5.07557300 -0.28001800 2.97351000
C -5.64076500 0.16313000 1.77348500
H -6.74603300 -0.36269400 0.00700200
H -6.97820600 -2.75659700 0.63661600
H -5.97970600 -3.56567600 2.76998000
H -4.76944500 -1.99181900 4.24503800
H -5.55517800 1.20288000 1.47699100
C -3.62328700 1.81303200 3.35711700
C -2.41017500 2.31706200 4.00964800
O -2.30925500 1.50512300 2.80015300
H -4.17555200 2.51697000 2.73880700
H -2.02355800 1.81197100 4.89033900
H -2.12504800 3.35465600 3.88914300
C -4.38574500 0.65529800 3.94603100
H -3.70668900 0.08007200 4.58271000
H -5.13543000 1.09707500 4.61871300
TS1
Zero-point correction= 0.387288 (Hartree/Particle)
Thermal correction to Energy= 0.435933
Thermal correction to Enthalpy= 0.436877
Thermal correction to Gibbs Free Energy= 0.290760
Sum of electronic and zero-point Energies= -1995.646847
Sum of electronic and thermal Energies= -1995.598202
Sum of electronic and thermal Enthalpies= -1995.597257
Sum of electronic and thermal Free Energies= -1995.743374
Ag 0.07496900 -0.86567000 -0.97883700
N -0.17525900 1.92176800 -0.13531100
N 0.53157600 1.96816000 1.03593800
N 0.17109200 -0.54987000 2.09735700
N 1.44984700 -0.26892900 1.69672800
N 2.02327100 0.10338000 -1.12198700
N 2.49426300 1.00313100 -0.20832400
B 1.82874300 1.15329400 1.18474200
C -1.31321600 2.55835800 0.09941400
C -1.39048300 3.01727700 1.42673800
C -0.18571100 2.61342800 1.98294500
C 0.18597500 -1.81326500 2.49524300
C 1.46083400 -2.39283200 2.36273800
C 2.23566000 -1.35990800 1.85677400
C 2.82508000 0.16276800 -2.17956000
C 3.84122600 1.10736800 -1.98394100
C 3.58607500 1.61453800 -0.71587600
H 2.59284100 1.68675100 1.92773200
Br -1.39808300 -2.65103300 3.16241700
Br 2.00629700 -4.17566700 2.76157800
Br 4.09282000 -1.37728600 1.43009200
Br -2.81861400 3.95592400 2.27207300
Br -2.65581900 2.69095300 -1.25331400
Br 0.42327800 2.85078200 3.77067800
Br 4.57652400 2.94166600 0.21431700
Br 5.25363600 1.57598200 -3.16958900
Br 2.51981600 -0.94497700 -3.69660300
C -1.69041600 -2.05436000 -1.03726600
C -2.81698400 -1.78232100 -0.14099500
C -3.84058600 -2.70920600 0.16777100
C -2.84497300 -0.52615800 0.49687000
C -4.83110500 -2.38363500 1.08865700
C -3.84341100 -0.19579600 1.40345400
H -2.04733800 0.17230800 0.29168000
C -4.83682100 -1.12823200 1.70621400
H -5.60200300 -3.10930100 1.32626400
H -5.61351700 -0.88213200 2.42361900
C -1.37287800 -3.50184000 -1.32313200
F -0.38127800 -3.64402900 -2.23622700
F -0.95357900 -4.07362100 -0.17577900
F -2.40248600 -4.26771400 -1.80157200
H -3.83744100 0.77841700 1.88027100
H -3.85136200 -3.68872300 -0.29002600
C -6.38233500 0.69953600 -0.88406300
C -6.51641800 2.04558300 -1.22280300
C -5.93918000 2.51798800 -2.40413900
C -5.23085500 1.64626100 -3.23122600
C -5.09477400 0.29063800 -2.89934000
C -5.68065500 -0.17340200 -1.71823900
H -6.82004900 0.32210000 0.03405200
H -7.06403800 2.72153300 -0.57350800
H -6.03598800 3.56375700 -2.67975700
H -4.78097100 2.01874400 -4.14773900
H -5.58912100 -1.21430600 -1.42905800
C -3.62314000 -1.79442400 -3.29744900
C -2.39744400 -2.27657600 -3.94062300
O -2.30163700 -1.48372600 -2.69801800
H -4.17297600 -2.51153000 -2.69528200
H -1.98359400 -1.73818000 -4.78719500
H -2.11206500 -3.31445800 -3.84335000
C -4.36888700 -0.61996000 -3.86828700
H -3.67452900 -0.02880600 -4.47273900
H -5.09181800 -1.05454700 -4.57477100
Int2
Zero-point correction= 0.387912 (Hartree/Particle)
Thermal correction to Energy= 0.436981
Thermal correction to Enthalpy= 0.437925
Thermal correction to Gibbs Free Energy= 0.291395
Sum of electronic and zero-point Energies= -1995.652182
Sum of electronic and thermal Energies= -1995.603113
Sum of electronic and thermal Enthalpies= -1995.602169
Sum of electronic and thermal Free Energies= -1995.748698
Ag -0.08905400 -0.92653800 1.09963400
N 0.15516300 -1.15146700 -1.84083300
N 0.62239400 0.13238200 -1.88429000
N 0.61527000 1.52489200 0.60659900
N 1.72908300 1.60083400 -0.18084600
N 2.03389600 -1.30003100 0.49602500
N 2.61437800 -0.72386800 -0.59970900
B 1.98774900 0.52621700 -1.25946100
C -1.01754300 -1.13002400 -2.45806500
C -1.34972600 0.15636200 -2.91697600
C -0.26444400 0.92787300 -2.52332900
C 0.67092000 2.55830500 1.43243600
C 1.81982600 3.33714300 1.20712900
C 2.46395700 2.68084900 0.16819200
C 2.80867000 -2.31683500 0.85410100
C 3.91679600 -2.43105700 0.00321000
C 3.74671300 -1.39503100 -0.90593600
H 2.73104700 0.95615000 -2.08219900
Br -0.70820400 2.84954100 2.71800800
Br 2.36422500 4.93225700 2.09849700
Br 4.10638200 3.15009000 -0.67450500
Br -2.90609200 0.73114900 -3.85180500
Br -2.04763700 -2.73359500 -2.63528400
Br 0.01259500 2.79239800 -2.78719500
Br 4.88925000 -0.94065100 -2.35710700
Br 5.33362900 -3.70015100 0.07997900
Br 2.35905900 -3.40903700 2.34773200
C -2.10286400 -1.09953500 1.87953900
C -2.94215000 0.11708900 1.66016100
C -3.73944300 0.71252300 2.65094200
C -2.91734500 0.70180600 0.38169600
C -4.45154500 1.88090600 2.37719000
C -3.65494800 1.84454100 0.10002000
H -2.30269700 0.25499700 -0.39050200
C -4.41662400 2.44746500 1.10385800
H -5.05024400 2.33637200 3.16004100
H -4.98547900 3.34689000 0.89090100
C -2.02843500 -1.60207100 3.29818400
F -1.25100300 -2.71211200 3.42198600
F -1.49137500 -0.65119000 4.08682300
F -3.22738000 -1.95873800 3.86877300
H -3.62932600 2.26614600 -0.89901900
H -3.79777200 0.28653600 3.64392200
C -7.09818800 0.50046900 0.28878300
C -6.96221700 1.03842900 -0.99284400
C -6.19738800 0.36621500 -1.94498500
C -5.57360300 -0.83858700 -1.61818700
C -5.71556900 -1.38960900 -0.34133200
C -6.48301600 -0.70760600 0.61080000
H -7.68308300 1.02269100 1.03936300
H -7.44365500 1.97883100 -1.24279500
H -6.07742700 0.78031500 -2.94125000
H -4.96894100 -1.35225100 -2.35876700
H -6.60706700 -1.12008800 1.60822500
C -4.20961800 -2.74485200 1.19793800
C -3.04067600 -3.62420700 1.30926500
O -2.80316100 -2.19216700 0.97889100
H -4.61912100 -2.36133500 2.12482200
H -2.75463600 -4.25071000 0.47112000
H -2.67796500 -3.92332500 2.28260000
C -5.07633200 -2.72529600 -0.02556100
H -4.49536300 -3.07900200 -0.88016000
H -5.85315200 -3.48113900 0.16160500
TS2
Zero-point correction= 0.385911 (Hartree/Particle)
Thermal correction to Energy= 0.434825
Thermal correction to Enthalpy= 0.435769
Thermal correction to Gibbs Free Energy= 0.289426
Sum of electronic and zero-point Energies= -1995.647514
Sum of electronic and thermal Energies= -1995.598600
Sum of electronic and thermal Enthalpies= -1995.597656
Sum of electronic and thermal Free Energies= -1995.743999
Ag 0.07673400 -0.84331800 -1.11287300
N -0.16392900 -1.10344500 1.83393100
N -0.65285900 0.17319000 1.86046700
N -0.69105900 1.49759600 -0.66740700
N -1.78895300 1.59344100 0.13986700
N -2.06381600 -1.29918400 -0.49614000
N -2.64021100 -0.73330300 0.60617700
B -2.03040500 0.53524700 1.24066700
C 1.01640800 -1.05013100 2.43492400
C 1.33291300 0.25077100 2.86338200
C 0.22944600 0.99578500 2.47107000
C -0.73696700 2.53445300 -1.49044200
C -1.86452200 3.33548800 -1.24300300
C -2.50472300 2.68986900 -0.19433100
C -2.80635200 -2.34809600 -0.82429500
C -3.88941500 -2.49555800 0.05435000
C -3.73801600 -1.44345500 0.94812500
H -2.77276800 0.97320000 2.05987800
Br 0.63370000 2.79715400 -2.78782000
Br -2.38841200 4.94437800 -2.12042500
Br -4.11651400 3.19780700 0.68227900
Br 2.89241400 0.87045200 3.76415000
Br 2.07106400 -2.63351200 2.64660400
Br -0.07717600 2.85990100 2.70573600
Br -4.85966400 -1.01316400 2.42312000
Br -5.25845400 -3.81835800 0.02485800
Br -2.34681800 -3.43465500 -2.31927800
C 2.11294900 -1.22808400 -1.86326500
C 2.93406200 0.01416500 -1.73009200
C 3.56021300 0.66449300 -2.80596900
C 3.09566700 0.55207700 -0.43890000
C 4.30801900 1.82381200 -2.59270300
C 3.84568100 1.70222000 -0.22900000
H 2.61573900 0.06368100 0.40097000
C 4.45449400 2.34740400 -1.30843800
H 4.78666600 2.31024700 -3.43733700
H 5.04370700 3.24444400 -1.14721100
C 1.96000500 -1.78137200 -3.25174200
F 1.21360500 -2.91554900 -3.27761900
F 1.36831300 -0.89009900 -4.07314500
F 3.15130600 -2.12712200 -3.84970100
H 3.96306500 2.08643800 0.77802500
H 3.46899500 0.28005200 -3.81330300
C 7.24145400 0.52362300 -0.16882300
C 7.06222800 1.10359100 1.08913600
C 6.27410000 0.45740200 2.04068400
C 5.66484400 -0.76090600 1.73590700
C 5.84438100 -1.34773900 0.48084400
C 6.64149800 -0.69789700 -0.46850400
H 7.84972000 1.02203500 -0.91702700
H 7.53122200 2.05440700 1.32254800
H 6.12442800 0.90290500 3.01919100
H 5.03812300 -1.25173100 2.47356700
H 6.79915900 -1.14297400 -1.44718300
C 4.42523800 -2.74102400 -1.08772200
C 3.23183800 -3.53041800 -1.27378100
O 2.59028200 -2.20643900 -0.91477000
H 4.75940600 -2.15966400 -1.94051900
H 2.95572400 -4.22729400 -0.48699700
H 2.97365800 -3.87360600 -2.26725000
C 5.18924200 -2.67971100 0.17628800
H 4.56092400 -3.01144000 1.00678400
H 5.96925700 -3.45732200 0.06662700
Int3
Zero-point correction= 0.161917 (Hartree/Particle)
Thermal correction to Energy= 0.170027
Thermal correction to Enthalpy= 0.170971
Thermal correction to Gibbs Free Energy= 0.128045
Sum of electronic and zero-point Energies= -348.845818
Sum of electronic and thermal Energies= -348.837707
Sum of electronic and thermal Enthalpies= -348.836763
Sum of electronic and thermal Free Energies= -348.879690
C 2.34697000 -0.84797000 -0.19578800
C 2.64312700 0.51495100 -0.16598700
C 1.61830800 1.43802200 0.05813900
C 0.30943800 0.99831800 0.25019600
C 0.00156800 -0.36873500 0.22738500
C 1.03437200 -1.28391700 -0.00131400
H 3.13567400 -1.57333700 -0.37225500
H 3.66245200 0.85650100 -0.31788200
H 1.83950200 2.50105400 0.08096000
H -0.48795200 1.71770400 0.41363100
H 0.80897000 -2.34679700 -0.02592200
C -2.40148400 -0.19384000 -0.50150400
C -3.42798900 0.57350300 -0.13471900
H -2.21603100 -0.37501700 -1.55999900
H -3.63551600 0.78016300 0.91262800
H -4.09859300 1.01794800 -0.86400300
C -1.42658400 -0.83606500 0.44993100
H -1.73297800 -0.61736700 1.48050700
H -1.46188600 -1.92645600 0.33430000
Int4
Zero-point correction= 0.381219 (Hartree/Particle)
Thermal correction to Energy= 0.430674
Thermal correction to Enthalpy= 0.431618
Thermal correction to Gibbs Free Energy= 0.282372
Sum of electronic and zero-point Energies= -1920.444040
Sum of electronic and thermal Energies= -1920.394586
Sum of electronic and thermal Enthalpies= -1920.393642
Sum of electronic and thermal Free Energies= -1920.542887
C -3.48461100 -2.01596400 1.46375800
C -2.22674200 -2.46542600 1.31717800
H -1.74946200 -3.08964900 2.06397600
H -1.65674300 -2.24718400 0.41965100
Ag 0.21669100 -0.26134400 1.60551100
N -0.61650700 0.74614600 -1.77922000
N 0.40063100 -0.15188400 -1.59315900
N 1.27717500 1.85983800 0.63795700
N 1.65464700 1.80371500 -0.67470100
N 2.07030000 -1.04156100 0.70838500
N 2.62721700 -0.52270500 -0.42817100
B 1.83508100 0.43096500 -1.35088500
C -1.65427600 0.04271000 -2.20277700
C -1.35543000 -1.32752500 -2.30549700
C -0.02314500 -1.39880100 -1.91945400
C 0.97576000 3.12291000 0.88993900
C 1.14063300 3.92869200 -0.24939100
C 1.56998700 3.03753800 -1.22287800
C 2.95064700 -1.89033500 1.22420900
C 4.10997800 -1.94803800 0.43830700
C 3.85658300 -1.06099400 -0.59928400
H 2.42108500 0.55156500 -2.37872300
Br 0.39653700 3.65033300 2.63166300
Br 0.84718700 5.80331900 -0.42335800
Br 1.96989900 3.41092600 -3.04531300
Br -2.50595000 -2.75446900 -2.82283700
Br -3.31393500 0.89860300 -2.62807700
Br 1.07417900 -2.95642800 -1.87961900
Br 5.00470800 -0.64380000 -2.05382900
Br 5.66661400 -3.00471900 0.71975900
Br 2.56024800 -2.84593300 2.82121000
C -1.60452000 0.01011000 2.58674600
C -2.55069500 1.00807200 2.23366300
C -3.68075700 1.38052900 3.02592400
C -2.32008000 1.72549100 1.02319900
C -4.49559700 2.42851900 2.63628400
C -3.14873700 2.76436400 0.63505300
H -1.47565000 1.44874500 0.40333900
C -4.23255500 3.12153400 1.44425800
H -5.34211800 2.71316000 3.25127300
H -4.87926100 3.94118600 1.14749100
C -1.70476000 -0.63953500 3.94990300
F -0.89213500 -1.71122800 4.07135900
F -1.28829700 0.28050400 4.85726100
F -2.93390200 -1.06434000 4.33677600
H -2.95304000 3.29753300 -0.28788000
H -3.89815800 0.85035600 3.94223800
C -4.18165600 -1.15692000 0.45771800
H -4.47321600 -0.21301400 0.93651500
H -3.47518100 -0.89425700 -0.33498400
C -5.41979000 -1.78191400 -0.15563000
C -5.46036500 -3.14444900 -0.47678600
C -6.53178800 -0.98553400 -0.45471200
C -6.58484500 -3.69643400 -1.09238000
H -4.60572600 -3.77211800 -0.24420100
C -7.65595100 -1.53330200 -1.07492300
H -6.51375500 0.07094200 -0.19937200
C -7.68536500 -2.89192600 -1.39662600
H -6.60202000 -4.75561700 -1.33211600
H -8.50933700 -0.90093600 -1.30131200
H -8.55996000 -3.32101200 -1.87598900
H -4.04618400 -2.27497800 2.35851000
TS3
Zero-point correction= 0.381191 (Hartree/Particle)
Thermal correction to Energy= 0.429768
Thermal correction to Enthalpy= 0.430713
Thermal correction to Gibbs Free Energy= 0.283746
Sum of electronic and zero-point Energies= -1920.443926
Sum of electronic and thermal Energies= -1920.395348
Sum of electronic and thermal Enthalpies= -1920.394404
Sum of electronic and thermal Free Energies= -1920.541371
C -3.42793800 -2.07284700 1.56926000
C -2.15271700 -2.41758400 1.31557400
H -1.58251400 -3.04415200 1.99177900
H -1.66898800 -2.12031200 0.39095500
Ag 0.26983400 -0.24210100 1.60080900
N -0.64990100 0.58546200 -1.80277400
N 0.44083100 -0.21680400 -1.59953200
N 1.21728400 1.93669700 0.59888800
N 1.52314000 1.86518000 -0.73253100
N 2.16851100 -0.91178300 0.71921800
N 2.68689100 -0.36510500 -0.42309700
B 1.82049500 0.49362300 -1.37167300
C -1.62575000 -0.21396500 -2.20246000
C -1.21139800 -1.55536900 -2.27276400
C 0.12386500 -1.50304400 -1.89278800
C 0.77597700 3.16471800 0.81745700
C 0.77262300 3.92931400 -0.36148300
C 1.25457000 3.05247900 -1.32317000
C 3.11371200 -1.67596200 1.25221900
C 4.27847200 -1.64808700 0.47281500
C 3.95802800 -0.80134700 -0.57971100
H 2.39564000 0.63437300 -2.40356300
Br 0.23733300 3.70244900 2.56921000
Br 0.22965300 5.74089600 -0.59275800
Br 1.50077200 3.38412900 -3.18031600
Br -2.23719400 -3.08656800 -2.75345900
Br -3.35242900 0.49024200 -2.63874000
Br 1.35093200 -2.95915700 -1.82111600
Br 5.07621200 -0.31231200 -2.03497200
Br 5.91599200 -2.56647900 0.77844100
Br 2.79620600 -2.64037700 2.86031400
C -1.57098500 -0.00300400 2.55815000
C -2.52427300 0.98301300 2.18468300
C -3.61348300 1.41359000 3.00275400
C -2.33819100 1.63077900 0.92918600
C -4.42609300 2.45804700 2.59621000
C -3.16982600 2.65907900 0.52071600
H -1.52900300 1.30707300 0.28587500
C -4.20835400 3.08112000 1.35810300
H -5.23704500 2.79153800 3.23421400
H -4.85423000 3.89619400 1.04729400
C -1.65097600 -0.60922800 3.94212800
F -0.85159800 -1.68911700 4.07820800
F -1.20146500 0.33175500 4.81196300
F -2.87732600 -1.00223900 4.36955400
H -3.00845600 3.13679400 -0.43873300
H -3.79707900 0.93807200 3.95575600
C -4.25447100 -1.22718800 0.65455100
H -4.63021600 -0.35964500 1.21293300
H -3.61571500 -0.83082800 -0.14014400
C -5.43672700 -1.94769900 0.03273400
C -5.32465000 -3.27151200 -0.41061800
C -6.65064300 -1.27524500 -0.15202900
C -6.40074300 -3.90592000 -1.03299200
H -4.38980800 -3.80404500 -0.26776200
C -7.72730000 -1.90560400 -0.77840700
H -6.75039200 -0.25059900 0.19685500
C -7.60506200 -3.22411900 -1.22168000
H -6.29896900 -4.93408700 -1.36794400
H -8.66154000 -1.36899800 -0.91491100
H -8.44218900 -3.71746300 -1.70605900
H -3.90564800 -2.41767900 2.48331900
3-anti
Zero-point correction= 0.277785 (Hartree/Particle)
Thermal correction to Energy= 0.294597
Thermal correction to Enthalpy= 0.295541
Thermal correction to Gibbs Free Energy= 0.230621
Sum of electronic and zero-point Energies= -956.178624
Sum of electronic and thermal Energies= -956.161813
Sum of electronic and thermal Enthalpies= -956.160868
Sum of electronic and thermal Free Energies= -956.225788
C -0.46821100 -0.73605600 0.05353700
C -0.04543800 -0.75856200 -1.38890200
H -0.15542400 -1.68009900 -1.94841800
H -0.18549300 0.14745500 -1.96886400
C 1.00789800 -0.70143600 -0.30330800
C 1.82438500 0.54156000 -0.09156700
C 2.11858500 0.97629900 1.20788900
C 2.32316500 1.26565600 -1.17928400
C 2.88672800 2.12117500 1.41353700
C 3.09236000 2.41177400 -0.97525100
H 2.10608000 0.92894500 -2.18792900
C 3.37457900 2.84268000 0.32181100
H 3.10257500 2.45112600 2.42498500
H 3.97047400 3.73586300 0.48171600
C 1.78001700 -1.96769400 -0.05396700
F 1.04552100 -3.08116600 -0.29444800
F 2.88142900 -2.04621600 -0.83758300
F 2.20932500 -2.05660100 1.22980400
H 3.47140600 2.96587500 -1.82835600
H 1.74101900 0.41397000 2.05511700
C -1.15569000 0.48579400 0.63886300
H -0.98272600 0.51468700 1.72064000
H -0.70518100 1.39119500 0.22240300
C -2.64008100 0.46608900 0.35115500
C -3.15265700 1.07588500 -0.80065500
C -3.52516600 -0.20356500 1.20502600
C -4.51566700 1.01819800 -1.09349100
H -2.47789400 1.60375900 -1.46907300
C -4.88899100 -0.26396900 0.91654900
H -3.14099300 -0.67864300 2.10406600
C -5.38861200 0.34683400 -0.23528200
H -4.89627800 1.50039000 -1.98898100
H -5.56130000 -0.78437500 1.59214300
H -6.44988800 0.30360300 -0.45994800
H -0.82606600 -1.68186700 0.45059200
Int4'
Zero-point correction= 0.381256 (Hartree/Particle)
Thermal correction to Energy= 0.430619
Thermal correction to Enthalpy= 0.431563
Thermal correction to Gibbs Free Energy= 0.284022
Sum of electronic and zero-point Energies= -1920.446775
Sum of electronic and thermal Energies= -1920.397412
Sum of electronic and thermal Enthalpies= -1920.396468
Sum of electronic and thermal Free Energies= -1920.544010
C -6.78823800 -1.16624900 -0.94444300
C -6.85927100 -2.22256500 -1.85491000
C -6.08888200 -3.36972500 -1.64367000
C -5.24743100 -3.45265100 -0.53488200
C -5.16384900 -2.39487500 0.37937000
C -5.94512300 -1.25515600 0.16555200
H -7.38881400 -0.27417300 -1.09674200
H -7.51460300 -2.15666600 -2.71811600
H -6.14341900 -4.19804900 -2.34388200
H -4.64083300 -4.34077500 -0.37952100
H -5.88245800 -0.42653900 0.86515600
C -2.76493800 -2.43555500 1.06040500
C -1.78291300 -3.22754200 1.51351800
H -2.54262900 -1.73050400 0.26588800
H -1.95488700 -3.95879400 2.29870300
H -0.77783900 -3.16093100 1.10987700
C -4.19086500 -2.45725900 1.53821100
H -4.35938500 -3.34891500 2.15258000
H -4.36629000 -1.59076800 2.18769600
Ag 0.33181000 -0.33016100 1.54466000
N -0.74900100 0.27136200 -1.71678100
N 0.51508900 -0.24541900 -1.63039600
N 0.92453400 2.07757500 0.56896800
N 1.13445400 2.02733400 -0.78275200
N 2.31171100 -0.59569300 0.65697000
N 2.72632300 0.08833400 -0.45302400
B 1.70937700 0.74388600 -1.41714100
C -1.53540300 -0.73508800 -2.06721600
C -0.81716400 -1.93466300 -2.21295400
C 0.49288800 -1.56567000 -1.93968400
C 0.20592300 3.16595200 0.79297600
C -0.08285500 3.85249500 -0.39920800
C 0.53095700 3.08239900 -1.37708700
C 3.39013100 -1.14181200 1.20689600
C 4.54030400 -0.82707700 0.47109700
C 4.06637000 -0.04340500 -0.57316000
H 2.24938200 0.98942900 -2.44964700
Br -0.31935900 3.63034700 2.57118500
Br -1.09053900 5.45338100 -0.62736700
Br 0.54638600 3.37671300 -3.25646700
Br -1.48161400 -3.66293300 -2.66034500
Br -3.41407100 -0.47625200 -2.30420400
Br 2.04387100 -2.67083400 -2.01681900
Br 5.08254000 0.73161000 -1.97735800
Br 6.33364200 -1.36041600 0.81329500
Br 3.24803000 -2.19726800 2.78179700
C -1.49306900 -0.30418000 2.54201000
C -2.58816500 0.53078000 2.21016700
C -3.70220300 0.78983800 3.07047600
C -2.54581100 1.20104800 0.95066900
C -4.68408800 1.68877500 2.69307100
C -3.54559600 2.07777700 0.57246100
H -1.71813100 1.00450600 0.27943400
C -4.61088200 2.32900300 1.44617000
H -5.51427600 1.89534800 3.35913700
H -5.39055000 3.02660000 1.15699400
C -1.49905100 -0.98993200 3.89165100
F -0.52129900 -1.91244000 4.00640600
F -1.26279400 -0.04298900 4.83556500
F -2.65214600 -1.62121700 4.22266100
H -3.49803300 2.57159900 -0.39117900
H -3.77048800 0.30202800 4.03274300
TS3'
Zero-point correction= 0.381918 (Hartree/Particle)
Thermal correction to Energy= 0.430061
Thermal correction to Enthalpy= 0.431005
Thermal correction to Gibbs Free Energy= 0.285313
Sum of electronic and zero-point Energies= -1920.439839
Sum of electronic and thermal Energies= -1920.391695
Sum of electronic and thermal Enthalpies= -1920.390751
Sum of electronic and thermal Free Energies= -1920.536443
C -7.30840900 -1.35976700 -1.12219800
C -7.42289900 -2.67996300 -1.56503900
C -6.67543500 -3.68659100 -0.94929300
C -5.81177000 -3.37271500 0.10123600
C -5.69680500 -2.05234900 0.55186600
C -6.44626500 -1.04749300 -0.07037100
H -7.89246100 -0.57456900 -1.59234400
H -8.09356700 -2.92319500 -2.38317100
H -6.76339400 -4.71469800 -1.28668800
H -5.22425400 -4.15422800 0.57515900
H -6.35333200 -0.02024700 0.27163900
C -3.38342500 -1.54612100 0.93700500
C -2.20139100 -2.18529700 1.20098400
H -3.40501300 -0.87477600 0.08523800
H -2.12342400 -2.91678700 1.99634000
H -1.41265300 -2.18408300 0.46259700
C -4.68810900 -1.69941500 1.63378900
H -4.63959800 -2.45605500 2.41872000
H -4.96135300 -0.73901400 2.09101700
Ag 0.26306800 -0.29878800 1.51627300
N -0.64278200 0.35518100 -1.86209100
N 0.53247900 -0.31153300 -1.65181700
N 1.10209000 1.94877600 0.57477100
N 1.36142100 1.88539300 -0.76788800
N 2.26818500 -0.76749200 0.72329300
N 2.75144400 -0.19788800 -0.42275000
B 1.81904300 0.55300600 -1.39973300
C -1.53524800 -0.56323400 -2.19502100
C -0.97770300 -1.85313900 -2.21460500
C 0.35357600 -1.63755100 -1.87767100
C 0.56091300 3.13553400 0.79746400
C 0.44119700 3.87840700 -0.38893400
C 0.96359400 3.03476700 -1.35981000
C 3.27558000 -1.40944400 1.29805500
C 4.45008100 -1.27635100 0.54356300
C 4.06608800 -0.49751500 -0.53965800
H 2.39790300 0.75449300 -2.41976000
Br 0.05048500 3.64720800 2.56398000
Br -0.28068000 5.62634100 -0.61960100
Br 1.11153700 3.36094200 -3.22839200
Br -1.84591000 -3.51068200 -2.57689200
Br -3.34873900 -0.07556100 -2.57383500
Br 1.73707300 -2.94484000 -1.78490300
Br 5.15860800 0.06871500 -1.98688400
Br 6.16894000 -2.00392200 0.91196800
Br 3.01474800 -2.35751900 2.92635800
C -1.75398700 -0.33796600 2.23938100
C -2.58107800 0.85057800 1.95083500
C -3.56845700 1.35011000 2.83003800
C -2.34797000 1.55545300 0.75011000
C -4.25996100 2.52259500 2.52798600
C -3.06301300 2.70225600 0.43694900
H -1.59838600 1.19117100 0.05839300
C -4.01872700 3.19783700 1.33062400
H -4.99799400 2.90101300 3.22785000
H -4.56754800 4.10428600 1.09576900
C -1.84280800 -0.89414500 3.64483800
F -1.03999800 -1.97001900 3.83387100
F -1.41366900 0.06503200 4.50110800
F -3.07597900 -1.28493400 4.07026300
H -2.86072600 3.22072000 -0.49439500
H -3.78422800 0.84145700 3.75993600
3'-syn
Zero-point correction= 0.277706 (Hartree/Particle)
Thermal correction to Energy= 0.294599
Thermal correction to Enthalpy= 0.295543
Thermal correction to Gibbs Free Energy= 0.229897
Sum of electronic and zero-point Energies= -956.176057
Sum of electronic and thermal Energies= -956.159164
Sum of electronic and thermal Enthalpies= -956.158220
Sum of electronic and thermal Free Energies= -956.223866
C 4.60932600 -1.73684100 0.58889500
C 5.34923300 -1.11864200 -0.42084000
C 4.85529300 0.03753000 -1.02821300
C 3.62898700 0.56915300 -0.62794000
C 2.87794500 -0.04244900 0.38361200
C 3.38353800 -1.20104600 0.98579000
H 4.98783600 -2.63386000 1.06988500
H 6.30459700 -1.53206700 -0.72912100
H 5.42631600 0.52737100 -1.81133100
H 3.25006700 1.47086700 -1.10124800
H 2.81177000 -1.68427200 1.77395700
C 0.42319900 -0.14228300 -0.04958600
C 0.02970000 0.35890500 -1.41219800
H 0.39249900 -1.22323900 0.06345400
H 0.47462100 1.28709800 -1.75348600
H -0.18460000 -0.36099100 -2.19406200
C 1.52472200 0.50646200 0.77689400
H 1.51119200 1.58908600 0.64347100
H 1.33508000 0.30948000 1.83802000
C -0.95759900 0.44888800 -0.26670200
C -2.13941800 -0.48012900 -0.21443000
C -2.44424600 -1.15715900 0.97227300
C -2.96197600 -0.65674100 -1.33152400
C -3.54850100 -2.00628600 1.03774800
C -4.06552500 -1.50790200 -1.26913200
H -2.73216400 -0.12768800 -2.25117400
C -4.36081400 -2.18436600 -0.08408900
H -3.77325000 -2.52987700 1.96181600
H -5.21826600 -2.84837800 -0.03544200
C -1.27635500 1.81367100 0.28456300
F -0.33013100 2.74691100 0.01198000
F -2.43879800 2.29270800 -0.21579400
F -1.41405400 1.78383100 1.63456200
H -4.69408600 -1.64202700 -2.14406200
H -1.80981600 -1.01714500 1.84187700
Int1+2a'
Zero-point correction= 0.338948 (Hartree/Particle)
Thermal correction to Energy= 0.391090
Thermal correction to Enthalpy= 0.392035
Thermal correction to Gibbs Free Energy= 0.237765
Sum of electronic and zero-point Energies= -2288.365584
Sum of electronic and thermal Energies= -2288.313442
Sum of electronic and thermal Enthalpies= -2288.312498
Sum of electronic and thermal Free Energies= -2288.466768
C 3.07511700 0.04646200 -1.37606600
C 2.05662500 -0.79688100 -1.86314000
C 4.39898200 0.13210400 -1.91602900
C 2.74118500 0.91519000 -0.28861500
C 5.30459400 1.04381800 -1.40987000
C 3.64879000 1.83751700 0.19515700
C 4.93227500 1.89940500 -0.36199900
H 4.69349200 -0.51214300 -2.73075000
H 1.75241200 0.85479400 0.15104300
H 6.30555400 1.09901200 -1.82200300
H 3.37046500 2.49781400 1.00796300
H 5.65075900 2.61640300 0.02281900
C 2.94270200 -3.08725800 -0.15852600
C 4.27025500 -2.52135500 0.10744300
C 4.45584900 -1.62576400 1.17549900
C 5.36849200 -2.83402500 -0.71599900
C 5.70950000 -1.06743700 1.41042900
H 3.63124300 -1.35442500 1.81897800
C 6.61761500 -2.27562100 -0.46592200
H 5.24966000 -3.51499300 -1.55150100
C 6.79653100 -1.38718000 0.59670200
H 5.82960000 -0.37372200 2.23650500
H 7.45236500 -2.53297700 -1.10984700
H 7.77072800 -0.94854700 0.78538100
N 2.80662300 -4.02359800 -1.07566200
N 2.69864100 -4.79807700 -1.89845400
Ag 0.05673700 -0.65204500 -1.29359100
N 0.17335400 1.05809800 1.91036400
N -1.07692700 0.56275500 1.65824500
N -0.60979800 1.86795100 -1.34164200
N -1.16209900 2.28876000 -0.16243100
N -2.07120500 -0.75387800 -0.77318600
N -2.74491100 0.30562700 -0.22563400
B -2.02641100 1.33224800 0.68347300
C 0.64766300 0.35076800 2.92273100
C -0.26545300 -0.62132200 3.36267800
C -1.35658300 -0.43936000 2.52681600
C 0.23880700 2.81552800 -1.71254200
C 0.27142800 3.87324000 -0.78871100
C -0.64143400 3.48823200 0.18286600
C -2.97735700 -1.53779400 -1.34787500
C -4.26639700 -1.01143000 -1.19323500
C -4.06594000 0.16007700 -0.47487300
H -2.84545600 1.94338200 1.29624700
Br 1.23824500 2.64803400 -3.33063200
Br 1.32746500 5.45786600 -0.84231900
Br -1.12121100 4.42006200 1.77024200
Br -0.04063200 -1.93371500 4.72519900
Br 2.40508700 0.68188200 3.60973300
Br -3.00915200 -1.38851900 2.55254100
Br -5.39579000 1.38210100 0.11146000
Br -5.91258400 -1.74053100 -1.80707400
Br -2.45691200 -3.13745900 -2.23527800
C 1.80050200 -3.04084500 0.81824800
C 2.30250000 -1.58633400 -3.12556500
F 0.69405900 -3.61130000 0.29826300
F 1.48505800 -1.77351500 1.16434600
F 2.08885000 -3.68298100 1.97198500
F 1.35333200 -2.53134900 -3.31839300
F 2.25106200 -0.74638100 -4.18579700
F 3.49022800 -2.25023900 -3.19126600
TS4
Zero-point correction= 0.338975 (Hartree/Particle)
Thermal correction to Energy= 0.389792
Thermal correction to Enthalpy= 0.390736
Thermal correction to Gibbs Free Energy= 0.242199
Sum of electronic and zero-point Energies= -2288.362456
Sum of electronic and thermal Energies= -2288.311640
Sum of electronic and thermal Enthalpies= -2288.310695
Sum of electronic and thermal Free Energies= -2288.459233
C -3.04439800 -0.03070800 1.27239400
C -2.13833700 -1.13255800 1.57254300
C -4.26292600 0.21530600 1.95395800
C -2.67879000 0.85934000 0.23422000
C -5.05268300 1.30760000 1.62277200
C -3.46499000 1.95702000 -0.08723500
C -4.65749100 2.18258600 0.60431200
H -4.58688000 -0.44778900 2.74332900
H -1.75648700 0.69625000 -0.30904100
H -5.98139000 1.48037100 2.15639100
H -3.14751200 2.63178800 -0.87460300
H -5.27891800 3.03636700 0.35258100
C -2.95422700 -2.71172300 0.35939700
C -4.34942800 -2.29775600 0.01150000
C -4.56655600 -1.44525700 -1.08084700
C -5.42835400 -2.65996800 0.83119300
C -5.84725000 -0.96200700 -1.33875900
H -3.75138100 -1.13865900 -1.71994900
C -6.70575600 -2.18042300 0.55662100
H -5.28172800 -3.29957000 1.69374100
C -6.91986000 -1.32484900 -0.52511500
H -5.99905600 -0.29578500 -2.18155600
H -7.53145200 -2.47064800 1.19758000
H -7.91476900 -0.94417500 -0.73085400
N -2.91719200 -3.85871500 1.11101900
N -2.85299900 -4.73380000 1.80785200
Ag -0.06938700 -0.81803600 1.12202500
N -0.13311400 1.06925500 -1.97130700
N 1.10195400 0.55664300 -1.68510900
N 0.55194000 1.78500500 1.32560200
N 1.12710200 2.24462300 0.17073000
N 2.09437200 -0.77058600 0.76150500
N 2.75171600 0.30129800 0.22159400
B 2.02278200 1.32500900 -0.68082300
C -0.59597300 0.36199600 -2.98839200
C 0.31218300 -0.62755100 -3.39962700
C 1.38750800 -0.45541700 -2.54037700
C -0.29205000 2.72790000 1.71673900
C -0.30175400 3.81851900 0.83066600
C 0.62117700 3.45999000 -0.14032000
C 3.00686300 -1.52818200 1.35902100
C 4.28581300 -0.97106800 1.22765200
C 4.07106000 0.19071500 0.49822400
H 2.83609400 1.96604000 -1.27012100
Br -1.30751100 2.52982600 3.32015300
Br -1.34733100 5.40856200 0.92375500
Br 1.13029600 4.44521400 -1.68695000
Br 0.09548100 -1.95180800 -4.75295800
Br -2.34214100 0.70756100 -3.69788000
Br 3.02781900 -1.42664100 -2.52633000
Br 5.38209900 1.44499600 -0.06379000
Br 5.93636200 -1.65445500 1.88209300
Br 2.50715300 -3.13605300 2.24437200
C -1.94194800 -2.89890700 -0.78126900
C -2.26757100 -1.75113600 2.94253200
F -0.81519600 -3.47951900 -0.32684200
F -1.61815000 -1.72741600 -1.34126500
F -2.44294900 -3.68460400 -1.75168700
F -1.39127600 -2.77809300 3.11633100
F -1.98473900 -0.83048900 3.88859600
F -3.49094400 -2.27993200 3.26610700
Pr'
Zero-point correction= 0.224478 (Hartree/Particle)
Thermal correction to Energy= 0.242715
Thermal correction to Enthalpy= 0.243659
Thermal correction to Gibbs Free Energy= 0.176426
Sum of electronic and zero-point Energies= -1214.626993
Sum of electronic and thermal Energies= -1214.608756
Sum of electronic and thermal Enthalpies= -1214.607812
Sum of electronic and thermal Free Energies= -1214.675045
C 0.63951600 -1.46092800 -0.11741900
C -0.62262500 -0.67222500 -0.05439500
C 0.89140400 -2.45372500 0.83955500
C 1.58213800 -1.22295600 -1.12529500
C 2.08085800 -3.17852100 0.80237500
C 2.76663600 -1.95509700 -1.16503700
C 3.02158100 -2.93031900 -0.19902900
H 0.16020500 -2.64695600 1.61785600
H 1.38744100 -0.45837700 -1.86892300
H 2.27210300 -3.93645300 1.55521700
H 3.49056200 -1.76290900 -1.95043500
H 3.94711900 -3.49645800 -0.22821700
C -0.62252700 0.67232800 0.05466500
C 0.63960800 1.46092500 0.11765700
C 0.89156000 2.45356600 -0.83950000
C 1.58227500 1.22307200 1.12550900
C 2.08109000 3.17823800 -0.80252200
H 0.16035900 2.64676900 -1.61780800
C 2.76685900 1.95507100 1.16504400
H 1.38748900 0.45871500 1.86935000
C 3.02186400 2.93009000 0.19884500
H 2.27231900 3.93603400 -1.55550600
H 3.49079700 1.76294100 1.95044300
H 3.94749000 3.49608700 0.22784000
C -1.88988800 1.51430300 0.10302800
C -1.88992600 -1.51415500 -0.10307000
F -2.86865800 0.95996500 0.84625600
F -2.38618700 1.73600800 -1.13748400
F -1.64287700 2.72508200 0.64524600
F -2.86903300 -0.95935600 -0.84545400
F -1.64291600 -2.72447600 -0.64631900
F -2.38571000 -1.73693300 1.13750000
Int5
Zero-point correction= 0.379505 (Hartree/Particle)
Thermal correction to Energy= 0.430040
Thermal correction to Enthalpy= 0.430984
Thermal correction to Gibbs Free Energy= 0.270663
Sum of electronic and zero-point Energies= -1920.430660
Sum of electronic and thermal Energies= -1920.380125
Sum of electronic and thermal Enthalpies= -1920.379181
Sum of electronic and thermal Free Energies= -1920.539501
Ag -0.64953800 -0.99319500 -0.30376100
N 0.96911200 -0.42261000 1.72603300
N 2.05587900 0.34672200 1.40873800
N 1.43576000 -1.10431700 -1.35964100
N 2.44594000 -0.23559000 -1.06044000
N -0.24352500 1.31038500 -0.43786100
N 1.03540400 1.80152900 -0.41501900
B 2.25341000 0.91442100 -0.02587600
C 1.02476300 -0.62105500 3.03279000
C 2.14361800 -0.00488800 3.61252700
C 2.76903100 0.60253400 2.53575300
C 1.90681700 -1.94915900 -2.26716700
C 3.23970700 -1.66202200 -2.58762700
C 3.53792700 -0.56299400 -1.79418700
C -1.04554300 2.33135600 -0.71506000
C -0.31724700 3.51732800 -0.88485400
C 0.99827000 3.13058500 -0.68441600
H 3.22602700 1.58474700 -0.03619600
Br 4.37679900 1.63089100 2.58732500
Br 2.68053600 0.00066900 5.44090500
Br -0.33484800 -1.62076100 3.94323700
Br 2.53765000 4.25494000 -0.77137700
Br -0.97819000 5.25574500 -1.29477600
Br -2.93534000 2.10531800 -0.83181900
Br 5.20332700 0.36262500 -1.71615100
Br 4.37662800 -2.56064500 -3.82330200
Br 0.80916900 -3.34088900 -2.98378600
C -2.11938300 -2.46126300 -0.34861500
C -2.16019000 -3.68058500 0.38594100
C -1.03157400 -3.99244700 1.20104300
C -3.24023600 -4.62021000 0.35560400
C -0.96659000 -5.17707900 1.91803400
H -0.21317400 -3.28238400 1.23261000
C -3.17991500 -5.78513300 1.09868500
H -4.11989200 -4.41422400 -0.23935700
C -2.04295900 -6.06965100 1.87151700
H -0.09262300 -5.40318700 2.51962900
H -4.00913000 -6.48487400 1.07881200
C -6.40624200 0.12302800 1.37738100
H -5.54808500 -0.49449400 1.07918100
C -7.56430700 -0.79918300 1.69802700
H -7.35614300 -1.52387600 2.48650700
H -2.00071900 -6.99353300 2.44156900
C -3.22326600 -2.26468900 -1.37459200
F -3.02797800 -1.18467400 -2.14764600
F -4.41632600 -2.09232200 -0.74047200
F -3.34946900 -3.32173200 -2.21346200
C -6.67338800 1.16330900 0.31073100
C -6.36647700 0.90832300 -1.03364200
C -7.24915100 2.39777200 0.64132500
C -6.62315200 1.86364000 -2.02049100
H -5.91806500 -0.04310000 -1.30564400
C -7.50708800 3.35473200 -0.34145600
H -7.49384800 2.61038000 1.67916100
C -7.19421700 3.09066300 -1.67682200
H -6.37533300 1.64857200 -3.05623000
H -7.94895400 4.30770600 -0.06405800
H -7.39151300 3.83536300 -2.44245500
H -6.09577500 0.62034900 2.30731300
C -8.76581300 -0.80135900 1.12128600
H -9.02618300 -0.10047900 0.33388700
H -9.53230200 -1.50873200 1.42375400
TS5
Zero-point correction= 0.375159 (Hartree/Particle)
Thermal correction to Energy= 0.423398
Thermal correction to Enthalpy= 0.424342
Thermal correction to Gibbs Free Energy= 0.277906
Sum of electronic and zero-point Energies= -1920.436396
Sum of electronic and thermal Energies= -1920.388157
Sum of electronic and thermal Enthalpies= -1920.387213
Sum of electronic and thermal Free Energies= -1920.533649
Ag 1.17534200 0.21069500 -0.59421200
N -0.34497000 0.04380500 1.78340200
N -1.60698100 -0.39059400 1.48233500
N -0.80174300 1.64165000 -1.04102200
N -1.95777100 1.32520600 -0.38367400
N -0.39825500 -1.40457300 -1.10956200
N -1.73585500 -1.15564100 -0.94746500
B -2.25780900 -0.12125300 0.09421600
C -0.10364600 -0.37337800 3.01587700
C -1.17875400 -1.09125200 3.55820600
C -2.11518800 -1.07601000 2.53684600
C -0.88714400 2.92559800 -1.35824700
C -2.09108100 3.49003100 -0.91302400
C -2.73846400 2.42952100 -0.29777200
C -0.29785400 -2.38640200 -1.99943200
C -1.55769200 -2.80451600 -2.44545600
C -2.43922900 -1.99098000 -1.74923500
H -3.43009700 -0.25480300 0.19544800
Br -3.84492900 -1.88404600 2.56085900
Br -1.33372900 -1.88243800 5.28550000
Br 1.55370800 0.03413000 3.90093400
Br -4.34204800 -2.00543700 -1.88129400
Br -1.96912300 -4.17337600 -3.70437400
Br 1.40301600 -3.07165000 -2.52277900
Br -4.44366200 2.46473300 0.55955000
Br -2.70738800 5.28205600 -1.11705900
Br 0.51060700 3.78992700 -2.33472000
C 3.15825000 1.07856500 -0.50694800
C 3.35583900 2.38418600 0.12286800
C 2.46670400 2.75245900 1.16453800
C 4.35392500 3.32137100 -0.25523700
C 2.55980400 3.98887100 1.79053500
H 1.69113300 2.05283900 1.45803900
C 4.43001700 4.56508800 0.36121200
H 5.05613800 3.07894500 -1.04167000
C 3.53978800 4.90157800 1.38645400
H 1.86212400 4.24841700 2.58051000
H 5.18745800 5.27589000 0.04515800
C 4.51222400 -0.48487100 1.15972600
H 3.78673600 0.13334100 0.34054900
C 5.73848900 0.31586600 1.38978200
H 5.56997700 1.38223700 1.53115600
H 3.60721000 5.87397300 1.86559400
C 3.96682600 0.80812400 -1.76437700
F 3.77067900 -0.44385800 -2.22701700
F 5.32123600 0.93489000 -1.62054900
F 3.58938400 1.66513500 -2.73830000
C 4.57718000 -1.88729000 0.68764300
C 5.44817000 -2.28823200 -0.34442600
C 3.72028000 -2.84416300 1.26324700
C 5.48218400 -3.61633700 -0.75942600
H 6.07956100 -1.55090600 -0.82717700
C 3.76079700 -4.17361600 0.84929800
H 3.03337900 -2.54092700 2.04837400
C 4.64415000 -4.56296600 -0.16056200
H 6.15839900 -3.91505300 -1.55484200
H 3.10349000 -4.90356900 1.31147100
H 4.67549100 -5.59879600 -0.48548000
H 3.79612200 -0.35760900 1.98018300
C 6.98074400 -0.16531400 1.51672900
H 7.20315200 -1.22363300 1.42901600
H 7.81126300 0.49670600 1.74072500
Pr
Zero-point correction= 0.277352 (Hartree/Particle)
Thermal correction to Energy= 0.294421
Thermal correction to Enthalpy= 0.295365
Thermal correction to Gibbs Free Energy= 0.231444
Sum of electronic and zero-point Energies= -956.176280
Sum of electronic and thermal Energies= -956.159210
Sum of electronic and thermal Enthalpies= -956.158266
Sum of electronic and thermal Free Energies= -956.222187
C -0.48906600 0.09618600 -0.53834800
C -1.95699700 -0.25515500 -0.35631900
C -2.45120300 -1.38390300 -1.02125300
C -2.82024600 0.46224000 0.48245700
C -3.77318900 -1.79335500 -0.85210200
H -1.79300400 -1.94585800 -1.67853000
C -4.14485500 0.05712700 0.64835000
H -2.46410400 1.34295900 1.00395200
C -4.62579500 -1.07213500 -0.01505900
H -4.13704400 -2.67030700 -1.37833600
H -4.80045300 0.62723500 1.29914000
C 0.41676800 -0.71133000 0.46699100
H -0.19208200 -0.23302900 -1.53856200
C 0.08313000 -0.44900900 1.92034600
H -0.97068200 -0.27453700 2.12011400
H -5.65659600 -1.38553400 0.11649300
C -0.23970100 1.59829100 -0.55511500
F 0.94205200 1.90648000 -1.13310700
F -0.22448600 2.14892000 0.68682300
F -1.18955000 2.25377200 -1.26175200
C 1.89543000 -0.65484600 0.12062900
C 2.72145700 0.40311200 0.52445300
C 2.45523900 -1.68278700 -0.64626600
C 4.06889400 0.42839900 0.17021800
H 2.30532900 1.20972400 1.11649200
C 3.80360700 -1.66004500 -1.00645100
H 1.82790000 -2.51211500 -0.96277300
C 4.61580800 -0.60272700 -0.59714400
H 4.69325700 1.25593300 0.49319400
H 4.21749300 -2.46943000 -1.60008700
H 5.66621300 -0.58202600 -0.87068000
H 0.09521400 -1.74373200 0.27387300
C 0.92478800 -0.50474500 2.95174500
H 1.98658000 -0.69019300 2.82882800
H 0.56542500 -0.36356000 3.96642900
